# Supplementary material for: Microgloma Sanders & Allen, 1973 (Nuculanidae) and Pristigloma Dall, 1900 (Pristiglomidae) (Pelecypoda) in the Campos Basin off Brazil
Source: Zookeys. 2011 Dec 8;(152):1–20. doi: 10.3897/zookeys.152.1646 (PMC3234422; doi:10.3897/zookeys.152.1646)
Supplement: XML Treatment for Microgloma mirmidina [file zookeys.152.1646-treatment2.xml]

<!DOCTYPE tp:taxon-treatment
  PUBLIC "-//TaxonX//DTD Taxonomic Treatment Publishing DTD v0 20100105//EN" "tax-treatment-NSO.dtd">
<tp:taxon-treatment xmlns:tp="http://www.plazi.org/taxpub"><tp:treatment-meta><mixed-citation publication-type="journal"><person-group><name><surname>Benaim</surname><given-names>Natalia Pereira</given-names></name><name><surname>Absalão</surname><given-names>Ricardo Silva</given-names></name></person-group><article-title>
                    <italic>Microgloma</italic> Sanders &amp; Allen, 1973 (Nuculanidae) and <italic>Pristigloma</italic> Dall, 1900 (Pristiglomidae) (Pelecypoda) in the Campos Basin off Brazil</article-title><source>Zookeys</source><day>8</day><month>12</month><year>2011</year><volume>2011</volume><issue>152</issue><fpage>1</fpage><lpage>20</lpage><pub-id pub-id-type="doi">10.3897/zookeys.152.1646</pub-id></mixed-citation></tp:treatment-meta><tp:nomenclature><tp:taxon-name>
                        <tp:taxon-name-part taxon-name-part-type="genus">Microgloma</tp:taxon-name-part>
                        <tp:taxon-name-part taxon-name-part-type="species">mirmidina</tp:taxon-name-part>
                    <object-id xmlns:xlink="http://www.w3.org/1999/xlink" xlink:type="simple">http://species-id.net/wiki/Microgloma_mirmidina</object-id>
                    </tp:taxon-name><tp:taxon-authority>(Dautzenberg &amp; Fischer, 1897)</tp:taxon-authority><xref ref-type="fig" rid="F3">Figs 9–13</xref><tp:nomenclature-citation-list><tp:nomenclature-citation><tp:taxon-name>Leda mirmidina</tp:taxon-name><comment> Dautzenberg &amp; Fischer, 1897: 208, pl. 6, figs 11–14; <xref ref-type="bibr" rid="B16">Dautzenberg 1927</xref>: 292, pl. 8, figs 27–30.</comment></tp:nomenclature-citation><tp:nomenclature-citation><tp:taxon-name>Nuculana mirmidina</tp:taxon-name><comment>: <xref ref-type="bibr" rid="B15">Clarke 1962</xref>: 53.</comment></tp:nomenclature-citation><tp:nomenclature-citation><tp:taxon-name>Microgloma mirmidina</tp:taxon-name><comment>: <xref ref-type="bibr" rid="B22">La Perna 2008</xref>: 154, 155, fig 6.</comment></tp:nomenclature-citation></tp:nomenclature-citation-list></tp:nomenclature><tp:treatment-sec sec-type="Geographical distribution"><title>Geographical distribution. </title><p>Southeast of Flores, Azores, 1846 m (<xref ref-type="bibr" rid="B22">La Perna 2008</xref>). Campos Basin 1050–1950 m (present study).</p></tp:treatment-sec><tp:treatment-sec sec-type="Material examined"><title>Material examined. </title><p>MNRJ 19115 (#68, 2003), 6 valves; MZSP 99978 (#71, 2003), 7 valves; IBUFRJ 15889 (#67, 2003), 5 valves; IBUFRJ 17501 (#87, 2003), 4 valves; IBUFRJ 19084 (# 10, 2001), 4 valves; IBUFRJ 19085 (# 28, 2001), 1 valve; IBUFRJ 19086 (# 42, 2002), 1 valve; IBUFRJ 19087 (# 48, 2002), 6 valves and 2 specimens; IBUFRJ 19088 (# 51, 2002), 1 valve; IBUFRJ 19089 (# 53, 2002), 6 valves and 1 specimen; IBUFRJ 19090 (# 57, 2002), 1 valve IBUFRJ 19091 (# 62, 2002), 4 valves;  IBUFRJ 19092 (# 63, 2002), 10 valves;  IBUFRJ 19093 (# 68, 2002), 1 valve;  IBUFRJ 19094 (# 73, 2002), 6 valves and 1 specimen; IBUFRJ 19095 (# 75, 2002), 1 valve; IBUFRJ 19096 (# 77, 2002), 12 valves and 1 specimen;  IBUFRJ 19097 (# 78, 2002), 4 valves;  IBUFRJ 19098 (# 81, 2002), 2 valves;  IBUFRJ 19098 (# 81, 2002), 2 valves; IBUFRJ 19099 (# 83, 2002), 4 valves <!--PageBreak-->and 1 specimen; IBUFRJ 19100 (# 85, 2002), 1 valve; IBUFRJ 19101 (# 86, 2002), 6 valves; IBUFRJ 19102 (# 87, 2002), 5 valves; IBUFRJ 19103 (# 50A, 2003), 1 valve; IBUFRJ 19105 (# 61, 2003), 3 valves; IBUFRJ 19106 (# 63, 2003), 2 valves; IBUFRJ 19107 (# 72, 2003), 2 valves and 1 specimen; IBUFRJ 19108 (# 73, 2003), 4 valves; IBUFRJ 19109 (# 77, 2003), 5 valves and 3 specimens; IBUFRJ 19110 (# 78, 2003), 4 valves; IBUFRJ 19111 (# 82, 2003), 2 valves; IBUFRJ 19112 (# 84, 2003), 2 valves; IBUFRJ 19113 (# 86, 2003), 2 valves; IBUFRJ 19114 (# C10, 2008), 1 valve.</p><fig id="F3" position="float" orientation="portrait"><caption><p><bold>Figures 9–13.</bold> <italic><tp:taxon-name>Microgloma mirmidina</tp:taxon-name></italic> (Dautzenberg &amp; Fischer, 1897). External view, left valve <bold>9</bold> internal view, right valve <bold>10</bold> Detail of the hinge plate <bold>11</bold> External view, right valve <bold>12</bold> internal view, left valve <bold>13</bold> All from the lot IBUFRJ 15889. Scale bars A= 200 μm; B, E = 300 μm; C = 100 μm; D = 250μm.</p></caption><graphic xmlns:xlink="http://www.w3.org/1999/xlink" xlink:href="ZooKeys-152-001-g003.jpg" position="float" orientation="portrait" xlink:type="simple"/></fig></tp:treatment-sec><tp:treatment-sec sec-type="Characterization"><title>Characterization.</title><p> Shell H/L approximately 0.79 (n 10, min 0.75, max 0.83), W/H approx. 0.59(n 10, min 0.53, max 0.63). Posterior part of the hinge plate shorter than anterior one. Width of both the anterior and posterior rows of teeth occupies nearly half of the width of the hinge plate, which is moderately thick for its size (whp/H about 0.11). Prodissoconch smooth, length approximately 176 µm.<!--PageBreak--></p></tp:treatment-sec><tp:treatment-sec sec-type="Remarks"><title>Remarks. </title><p>The radial sculpture on the prodissoconch surface is absent in <italic><tp:taxon-name>Microgloma mirmidina</tp:taxon-name></italic>, but admittedly it is not always clearly developed in the other species of <italic><tp:taxon-name>Microgloma</tp:taxon-name></italic> (<xref ref-type="bibr" rid="B22">La Perna 2008</xref>). <italic><tp:taxon-name>Microgloma mirmidina</tp:taxon-name></italic> differs from other species of the genus in the elongated outline, more inflated shells and small hinge plate. In relation to the type material of <italic><tp:taxon-name>Microgloma mirmidina</tp:taxon-name></italic> figured by <xref ref-type="bibr" rid="B22">La Perna (2008)</xref> the Campos Basin material presents a smaller hinge plate. The figured specimens presents H/L ratio of 0.72, 0.76 and 0.83 (<xref ref-type="bibr" rid="B22">La Perna 2008</xref> fig 6 B, E, I, respectively). Despite geographical distance between the two records of the present species, these conchological differences are not pronounced enough to affirm they belong to distinct species.</p></tp:treatment-sec><ref-list><ref id="B16"><mixed-citation xmlns:xlink="http://www.w3.org/1999/xlink" xlink:type="simple"><person-group><name name-style="western"><surname>Dautzenberg</surname><given-names>P</given-names></name></person-group> (<year>1927</year>)<article-title> Mollusques provenant des campagnes scientifiques du Prince Albert I<sup>er</sup> de Monaco dans l’Océan Atlantique et dans le Golfe de Gascogne.</article-title><source>Résultats des Campagnes Scientifiques accomplies sur son yacht par Albert I<sup>er</sup> Prince Souverain de Monaco </source><volume>72</volume>: <fpage>1</fpage>-<lpage>400</lpage>.</mixed-citation></ref><ref id="B15"><mixed-citation xmlns:xlink="http://www.w3.org/1999/xlink" xlink:type="simple"><person-group><name name-style="western"><surname>Clarke</surname><given-names>AH</given-names></name></person-group> (<year>1962</year>)<article-title> Annotated list and bibliography of the abyssal marine molluscs of the world.</article-title><source>Bulletin of the National Museum of Canada </source><volume>181</volume>: <fpage>1</fpage>-<lpage>114</lpage>.</mixed-citation></ref><ref id="B22"><mixed-citation xmlns:xlink="http://www.w3.org/1999/xlink" xlink:type="simple"><person-group><name name-style="western"><surname>La Perna</surname><given-names>R</given-names></name></person-group> (<year>2008</year>)<article-title> Revision of the protobranch species described by Dautzenberg and Fischer (1897) with description of a new species and taxonomic comments on Bathyspinula (Bivalvia, Nuculanoidea).</article-title><source>The Veliger </source><volume>50</volume> (<issue>2</issue>): <fpage>149</fpage>-<lpage>162</lpage>.</mixed-citation></ref></ref-list></tp:taxon-treatment>
