# Supplementary material for: Microgloma Sanders & Allen, 1973 (Nuculanidae) and Pristigloma Dall, 1900 (Pristiglomidae) (Pelecypoda) in the Campos Basin off Brazil
Source: Zookeys. 2011 Dec 8;(152):1–20. doi: 10.3897/zookeys.152.1646 (PMC3234422; doi:10.3897/zookeys.152.1646)
Supplement: XML Treatment for Microgloma macaron [file zookeys.152.1646-treatment3.xml]

<!DOCTYPE tp:taxon-treatment
  PUBLIC "-//TaxonX//DTD Taxonomic Treatment Publishing DTD v0 20100105//EN" "tax-treatment-NSO.dtd">
<tp:taxon-treatment xmlns:tp="http://www.plazi.org/taxpub"><tp:treatment-meta><mixed-citation publication-type="journal"><person-group><name><surname>Benaim</surname><given-names>Natalia Pereira</given-names></name><name><surname>Absalão</surname><given-names>Ricardo Silva</given-names></name></person-group><article-title>
                    <italic>Microgloma</italic> Sanders &amp; Allen, 1973 (Nuculanidae) and <italic>Pristigloma</italic> Dall, 1900 (Pristiglomidae) (Pelecypoda) in the Campos Basin off Brazil</article-title><source>Zookeys</source><day>8</day><month>12</month><year>2011</year><volume>2011</volume><issue>152</issue><fpage>1</fpage><lpage>20</lpage><pub-id pub-id-type="doi">10.3897/zookeys.152.1646</pub-id></mixed-citation></tp:treatment-meta><tp:nomenclature><tp:taxon-name>
                        <tp:taxon-name-part taxon-name-part-type="genus">Microgloma</tp:taxon-name-part>
                        <tp:taxon-name-part taxon-name-part-type="species">macaron</tp:taxon-name-part>
                    <object-id xmlns:xlink="http://www.w3.org/1999/xlink" xlink:type="simple">urn:lsid:zoobank.org:act:31275EB9-546D-414B-82B0-C59CA55F8C93</object-id>
                    <object-id xmlns:xlink="http://www.w3.org/1999/xlink" xlink:type="simple">http://species-id.net/wiki/Microgloma_macaron</object-id>
                    </tp:taxon-name><tp:taxon-status xmlns:xlink="http://www.w3.org/1999/xlink" xlink:type="simple">sp. n.</tp:taxon-status><xref ref-type="fig" rid="F4">Figs 14</xref><xref ref-type="fig" rid="F5">22</xref></tp:nomenclature><tp:treatment-sec sec-type="Holotype"><title>Holotype. </title><p>MNRJ 19.112 (<xref ref-type="fig" rid="F4">Figs 14, 16, 18</xref>).</p></tp:treatment-sec><tp:treatment-sec sec-type="Type locality"><title>Type locality. </title><p>Campos Basin, #54, 12/12/2002, 750m, 21°57'17,5"S, 39°56' 01,1"W.</p><p><bold>Paratypes.</bold> IBUFRJ 15297, 8 valves and 2 specimens; MZUSP 99979 , 4 valves; USNM 1156943 , 6 valves; MNHN 24596, 6 valves; all from the type locality.</p></tp:treatment-sec><tp:treatment-sec sec-type="Etymology"><title>Etymology. </title><p>The species epithet refers to the French macaroon cookie (“macaron" in the French language), which has a similar appearance to the articulated valves. The species epithet is proposed as a noun in apposition.</p></tp:treatment-sec><tp:treatment-sec sec-type="Material examined"><title>Material examined.</title><p>IBUFRJ 19145 (# 32, 2002), 3 valves; IBUFRJ 19146 (# 33, 2002), 1 valve; IBUFRJ 19147 (# 34, 2002), 1 valve; IBUFRJ 19148 (# 36, 2002), 1 valve; IBUFRJ 15482 (# 54, 2002), 6 valves; IBUFRJ 17033 (# 59, 2002), 1 specimen; IBUFRJ 19150 (# 61, 2002), 3 specimens; IBUFRJ 16074 (# 64, 2002), 14 valves and 1 specimen; IBUFRJ 15141 (# 69, 2002), 7 valves; IBUFRJ 15285 (# 74, 2002), 2 valves; IBUFRJ 15635 (# 54, 2003), 32 valves and 5 specimens; IBUFRJ 19152 (# 59, 2003), 6 valves and 1 specimen; IBUFRJ 19153 (# 61, 2003), 1 valve; IBUFRJ 19153 (# 61, 2003), 1 valve; IBUFRJ 19154 (# 64, 2003), 18 valves and 4 specimens; IBUFRJ 19155 (# 69, 2003),<!--PageBreak--> 4 valves; IBUFRJ 19156 (# D11, 2008), 1 specimen; IBUFRJ 19157 (# G12, 2008), 1 specimen; IBUFRJ 19158 (# A7, 2008), 10 specimens; IBUFRJ 19159 (# A7, 2008), 1 specimen; IBUFRJ 19160 (# A7, 2008), 2 valves and 5 specimens; IBUFRJ 19161 (# D7, 2008), 1 specimen; IBUFRJ 19162 (# D7, 2008), 6 specimens; IBUFRJ 19163 (# CANAC7, 2008), 1 specimen; IBUFRJ 19164 (# H7, 2008), 1 specimen; IBUFRJ 19165 (# H7, 2008), 1 specimen; IBUFRJ 19166 (# H7, 2008), 5 specimens; IBUFRJ 19167 (# I7, 2008), 2 specimens; IBUFRJ 19168 (# A7, 2009), 3 specimens; IBUFRJ 19169 (# A7, 2009), 5 specimens; IBUFRJ 19170 (# D6, 2009), 1 specimen; IBUFRJ 19171 (# D7, 2009), 1 specimen; IBUFRJ 19172 (# H7, 2009), 12 specimens; IBUFRJ 19173 (# CANAC7, 2009), 1 specimen; IBUFRJ 19174 (# CANAC7, 2009), 1 specimen; IBUFRJ 19175 (# CANG7, 2009), 3 specimens; IBUFRJ 19177 (# 64, 2003), 4 specimens.</p><fig id="F4" position="float" orientation="portrait"><label>Figures 14–18.</label><caption><p><italic><tp:taxon-name>Microgloma macaron</tp:taxon-name></italic> sp. n. Internal view, right valve <bold>14</bold> left valve <bold>15</bold> detail of the hinge plate and ligament <bold>16</bold> External view, right valve <bold>17</bold> left valve <bold>18</bold> Holotype MNRJ 19112 (14,16,18). Paratype IBUFRJ 15297 <bold>15, 17</bold> Scale bars: 14, 16= 200 µm; 15, 18 = 300 µm; 17 = 250 µm.</p></caption><graphic xmlns:xlink="http://www.w3.org/1999/xlink" xlink:href="ZooKeys-152-001-g004.jpg" position="float" orientation="portrait" xlink:type="simple"/></fig><fig id="F5" position="float" orientation="portrait"><label>Figures 19–22.</label><caption><p><italic><tp:taxon-name>Microgloma macaron</tp:taxon-name></italic> sp. n. Dorsal view <bold>19</bold> prodissoconch <bold>20</bold> (IBUFRJ 15297). Ventral margin view, extended margin <bold>21</bold> periostracum of the ventral margin <bold>22</bold> (IBUFRJ 19177). Scale bars: <bold>19, 21</bold> = 200 µm; <bold>20, 22</bold> = 100 µm.</p></caption><graphic xmlns:xlink="http://www.w3.org/1999/xlink" xlink:href="ZooKeys-152-001-g005.jpg" position="float" orientation="portrait" xlink:type="simple"/></fig></tp:treatment-sec><tp:treatment-sec sec-type="Diagnosis"><title>Diagnosis.</title><p>Shell minute, ovate. Entire shell margin thickened and covered by an extension of the periostracum. Prodissoconch surface with one subtle radial striae.</p></tp:treatment-sec><tp:treatment-sec sec-type="Description"><title>Description.</title><p>Shell minute, ovate, H/L ratio about 0.81 (n 38, min 0.75, max 0.92), W/H ratio about 0.84 (n 14, min 0.77, max 0.87), glossy, translucent, robust <!--PageBreak-->for its size, equilateral; umbones prominent, large, posterior to midline, orthogyrous. Antero–dorsal margin straight, oblique; anterior margin rounded, extended. Antero–ventral margin, postero–ventral margin shorter and rising up to the short posterior end; posterior margin slightly truncated, forming a small shoulder. Entire shell margin thickened and covered by an extension of the periostracum, resembling a macaroon in ventral view (<xref ref-type="fig" rid="F5">Figs 21–22</xref>). Surface with commarginal growth lines. Hinge plate with 5–7 anterior and 4–5 posterior teeth, interrupted by a large, rectangular and shallow resilifer. Width of both anterior and posterior row of teeth occupies about 70% of width of hinge plate, which is thick for its size (whp/H approximately Campos Basin, #54, 12/12/2002 0.14). Posterior part of the hinge plate shorter than anterior one. Prodissoconch surface nacreous, with one subtle radial striae (<xref ref-type="fig" rid="F5">Fig 20</xref>), and length approximately 244 µm. Maximum adult shell length 1.20 mm.</p><table-wrap id="T3" position="float" orientation="portrait"><label>Table 3.</label><caption><p>Measurements of the type material. * Width = width of a single valve.</p></caption><table><tbody><tr><th rowspan="1" colspan="4"><bold><italic><tp:taxon-name>Microgloma macaron</tp:taxon-name></italic> sp. n.</bold></th></tr><tr><th rowspan="1" colspan="1"/><th rowspan="1" colspan="1">Length</th><th rowspan="1" colspan="1">Height</th><th rowspan="1" colspan="1">Width* </th></tr><tr><td rowspan="1" colspan="1">MNRJ 19.112</td><td rowspan="1" colspan="1">1.20</td><td rowspan="1" colspan="1">1.00</td><td rowspan="1" colspan="1">0.36</td></tr><tr><td rowspan="1" colspan="1">IBUFRJ 15.297</td><td rowspan="1" colspan="1">1.11</td><td rowspan="1" colspan="1">0.87</td><td rowspan="1" colspan="1">0,31</td></tr><tr><td rowspan="1" colspan="1">IBUFRJ 15.297</td><td rowspan="1" colspan="1">1.11</td><td rowspan="1" colspan="1">0.89</td><td rowspan="1" colspan="1">0.36</td></tr><tr><td rowspan="1" colspan="1">IBUFRJ 15.297</td><td rowspan="1" colspan="1">1.11</td><td rowspan="1" colspan="1">0.91</td><td rowspan="1" colspan="1">0.36</td></tr><tr><td rowspan="1" colspan="1">IBUFRJ 15.297</td><td rowspan="1" colspan="1">1.11</td><td rowspan="1" colspan="1">0.84</td><td rowspan="1" colspan="1">0.33</td></tr><tr><td rowspan="1" colspan="1">IBUFRJ 15.297</td><td rowspan="1" colspan="1">1.11</td><td rowspan="1" colspan="1">0.89</td><td rowspan="1" colspan="1">0.36</td></tr><tr><td rowspan="1" colspan="1">IBUFRJ 15.297</td><td rowspan="1" colspan="1">1.11</td><td rowspan="1" colspan="1">0.89</td><td rowspan="1" colspan="1">0.36</td></tr><tr><td rowspan="1" colspan="1">IBUFRJ 15.297</td><td rowspan="1" colspan="1">1.16</td><td rowspan="1" colspan="1">0.93</td><td rowspan="1" colspan="1">0.38</td></tr><tr><td rowspan="1" colspan="1">IBUFRJ 15.297</td><td rowspan="1" colspan="1">1.11</td><td rowspan="1" colspan="1">0.91</td><td rowspan="1" colspan="1">0.33</td></tr><tr><td rowspan="1" colspan="1">IBUFRJ 15.297</td><td rowspan="1" colspan="1">1.13</td><td rowspan="1" colspan="1">0.82</td><td rowspan="1" colspan="1">0.31</td></tr><tr><td rowspan="1" colspan="1">IBUFRJ 15.297</td><td rowspan="1" colspan="1">1.13</td><td rowspan="1" colspan="1">0.89</td><td rowspan="1" colspan="1">0.33</td></tr><tr><td rowspan="1" colspan="1">MZSP 99.979</td><td rowspan="1" colspan="1">1.11</td><td rowspan="1" colspan="1">0.87</td><td rowspan="1" colspan="1">0.33</td></tr><tr><td rowspan="1" colspan="1">MZSP 99.979</td><td rowspan="1" colspan="1">1.13</td><td rowspan="1" colspan="1">1.04</td><td rowspan="1" colspan="1">0.36</td></tr><tr><td rowspan="1" colspan="1">MZSP 99.979</td><td rowspan="1" colspan="1">1.16</td><td rowspan="1" colspan="1">0.93</td><td rowspan="1" colspan="1">0.38</td></tr><tr><td rowspan="1" colspan="1">MZSP 99.979</td><td rowspan="1" colspan="1">1.11</td><td rowspan="1" colspan="1">0.91</td><td rowspan="1" colspan="1">0.31</td></tr><tr><td rowspan="1" colspan="1">USNM 1156943</td><td rowspan="1" colspan="1">1.11</td><td rowspan="1" colspan="1">0.89</td><td rowspan="1" colspan="1">0.36</td></tr><tr><td rowspan="1" colspan="1">USNM 1156943</td><td rowspan="1" colspan="1">1.11</td><td rowspan="1" colspan="1">0.89</td><td rowspan="1" colspan="1">0.36</td></tr><tr><td rowspan="1" colspan="1">USNM 1156943</td><td rowspan="1" colspan="1">1.13</td><td rowspan="1" colspan="1">0.91</td><td rowspan="1" colspan="1">0.36</td></tr><tr><td rowspan="1" colspan="1">USNM 1156943</td><td rowspan="1" colspan="1">1.13</td><td rowspan="1" colspan="1">0.89</td><td rowspan="1" colspan="1">0.38</td></tr><tr><td rowspan="1" colspan="1">USNM 1156943</td><td rowspan="1" colspan="1">1.13</td><td rowspan="1" colspan="1">0.91</td><td rowspan="1" colspan="1">0.33</td></tr><tr><td rowspan="1" colspan="1">USNM 1156943</td><td rowspan="1" colspan="1">1.11</td><td rowspan="1" colspan="1">0.89</td><td rowspan="1" colspan="1">0.36</td></tr><tr><td rowspan="1" colspan="1">MNHN 24596</td><td rowspan="1" colspan="1">1.11</td><td rowspan="1" colspan="1">0.91</td><td rowspan="1" colspan="1">0.33</td></tr><tr><td rowspan="1" colspan="1">MNHN 24596</td><td rowspan="1" colspan="1">1.18</td><td rowspan="1" colspan="1">0.93</td><td rowspan="1" colspan="1">0.38</td></tr><tr><td rowspan="1" colspan="1">MNHN 24596</td><td rowspan="1" colspan="1">1.11</td><td rowspan="1" colspan="1">0.91</td><td rowspan="1" colspan="1">0.36</td></tr><tr><td rowspan="1" colspan="1">MNHN 24596</td><td rowspan="1" colspan="1">1.11</td><td rowspan="1" colspan="1">0.89</td><td rowspan="1" colspan="1">0.38</td></tr><tr><td rowspan="1" colspan="1">MNHN 24596</td><td rowspan="1" colspan="1">1.11</td><td rowspan="1" colspan="1">0.91</td><td rowspan="1" colspan="1">0.36</td></tr><tr><td rowspan="1" colspan="1">MNHN 24596</td><td rowspan="1" colspan="1">1.04</td><td rowspan="1" colspan="1">0.87</td><td rowspan="1" colspan="1">0.38</td></tr></tbody></table></table-wrap></tp:treatment-sec><tp:treatment-sec sec-type="Remarks"><title>Remarks. </title><p>In some other species of <italic><tp:taxon-name>Microgloma</tp:taxon-name></italic>, the shell is expanded ventrally, around the valve, which enlarges the internal volume of the animal and counterbalances the effects of miniaturization (<xref ref-type="bibr" rid="B24">Ockelmann and Warén 1998</xref>, <xref ref-type="bibr" rid="B22">La Perna 2008</xref>). However, in <italic><tp:taxon-name>Microgloma macaron</tp:taxon-name></italic> this expansion is thicker, and the periostracum surrounds the entire margin (<xref ref-type="fig" rid="F5">Fig. 22</xref>). This characteristic of the periostracum deserves special attention since it not only covers the shell to the margins in the usual way, but is more conspicuous in this area, giving the impression that valves do not articulate. We are not sure how this system works, and how the animal, in spite of having these fibers surrounding the valve apertures, can have water flux in the mantle cavity.<!--PageBreak--></p><p>Compared to <italic><tp:taxon-name>Microgloma pusilla</tp:taxon-name></italic> and <italic><tp:taxon-name>Microgloma mirmidina</tp:taxon-name></italic>, <italic><tp:taxon-name>Microgloma macaron</tp:taxon-name></italic> is distinguished by the ovate outline, umbones at midline and much more projecting, and a thicker hinge plate. <italic><tp:taxon-name>Microgloma macaron</tp:taxon-name></italic> is similar to <italic><tp:taxon-name>Microgloma yongei</tp:taxon-name></italic> in outline, but compared with the paratypes figured by <xref ref-type="bibr" rid="B24">Ockelmann and Warén (1998</xref>, page 14, fig 6–D), the former has more prominent umbones, a thicker hinge plate, as well as a larger resilifer. <italic><tp:taxon-name>Microgloma macaron</tp:taxon-name></italic> can be distinguished from <italic><tp:taxon-name>Microgloma tumidula</tp:taxon-name></italic> by the shape of the teeth, which are not as inclined as in this latter species. The anterior and posterior areas of the hinge plate form a less obtuse angle compared to those of <italic><tp:taxon-name>Microgloma tumidula</tp:taxon-name></italic>.</p><p>Except for two, probably worn, valves found at twostations at approx. 3000 m depth, and one at 1970 m, this species is concentrated at depths between 400–750 m. Untill now this species is reccorded solely in Campos Basin.</p></tp:treatment-sec><ref-list><ref id="B24"><mixed-citation xmlns:xlink="http://www.w3.org/1999/xlink" xlink:type="simple"><person-group><name name-style="western"><surname>Ockelmann</surname><given-names>K</given-names></name><name name-style="western"><surname>Warén</surname><given-names>A</given-names></name></person-group> (<year>1998</year>)<article-title> Taxonomy and biological notes on the Bivalve genus <italic>Microgloma</italic> with coments on protobranch nomenclature.</article-title><source>Ophelia </source><volume>48</volume> (<issue>1</issue>): <fpage>1</fpage>-<lpage>24</lpage>.</mixed-citation></ref><ref id="B22"><mixed-citation xmlns:xlink="http://www.w3.org/1999/xlink" xlink:type="simple"><person-group><name name-style="western"><surname>La Perna</surname><given-names>R</given-names></name></person-group> (<year>2008</year>)<article-title> Revision of the protobranch species described by Dautzenberg and Fischer (1897) with description of a new species and taxonomic comments on Bathyspinula (Bivalvia, Nuculanoidea).</article-title><source>The Veliger </source><volume>50</volume> (<issue>2</issue>): <fpage>149</fpage>-<lpage>162</lpage>.</mixed-citation></ref></ref-list></tp:taxon-treatment>
