# Supplementary material for: Microgloma Sanders & Allen, 1973 (Nuculanidae) and Pristigloma Dall, 1900 (Pristiglomidae) (Pelecypoda) in the Campos Basin off Brazil
Source: Zookeys. 2011 Dec 8;(152):1–20. doi: 10.3897/zookeys.152.1646 (PMC3234422; doi:10.3897/zookeys.152.1646)
Supplement: XML Treatment for Microgloma nhanduti [file zookeys.152.1646-treatment4.xml]

<!DOCTYPE tp:taxon-treatment
  PUBLIC "-//TaxonX//DTD Taxonomic Treatment Publishing DTD v0 20100105//EN" "tax-treatment-NSO.dtd">
<tp:taxon-treatment xmlns:tp="http://www.plazi.org/taxpub"><tp:treatment-meta><mixed-citation publication-type="journal"><person-group><name><surname>Benaim</surname><given-names>Natalia Pereira</given-names></name><name><surname>Absalão</surname><given-names>Ricardo Silva</given-names></name></person-group><article-title>
                    <italic>Microgloma</italic> Sanders &amp; Allen, 1973 (Nuculanidae) and <italic>Pristigloma</italic> Dall, 1900 (Pristiglomidae) (Pelecypoda) in the Campos Basin off Brazil</article-title><source>Zookeys</source><day>8</day><month>12</month><year>2011</year><volume>2011</volume><issue>152</issue><fpage>1</fpage><lpage>20</lpage><pub-id pub-id-type="doi">10.3897/zookeys.152.1646</pub-id></mixed-citation></tp:treatment-meta><tp:nomenclature><tp:taxon-name>
                        <tp:taxon-name-part taxon-name-part-type="genus">Microgloma</tp:taxon-name-part>
                        <tp:taxon-name-part taxon-name-part-type="species">nhanduti</tp:taxon-name-part>
                    <object-id xmlns:xlink="http://www.w3.org/1999/xlink" xlink:type="simple">urn:lsid:zoobank.org:act:511F7840-3490-4EA1-A48F-CB56C60329FC</object-id>
                    <object-id xmlns:xlink="http://www.w3.org/1999/xlink" xlink:type="simple">http://species-id.net/wiki/Microgloma_nhanduti</object-id>
                    </tp:taxon-name><tp:taxon-status xmlns:xlink="http://www.w3.org/1999/xlink" xlink:type="simple">sp. n.</tp:taxon-status><xref ref-type="fig" rid="F6">Figs 23</xref><xref ref-type="fig" rid="F7">31</xref></tp:nomenclature><tp:treatment-sec sec-type="Holotype"><title>Holotype.</title><p> MNRJ 19.113 (<xref ref-type="fig" rid="F6">Figs 26, 28</xref>).</p></tp:treatment-sec><tp:treatment-sec sec-type="Type locality"><title>Type locality.</title><p> Campos Basin, #54, 12/12/2002, 750m, 21°57'17,5"S, 39°56'01,1"W.</p></tp:treatment-sec><tp:treatment-sec sec-type="Paratypes"><title>Paratypes.</title><p>IBUFRJ 14991 (# 54, 2002), 2 valves and 1 specimen; IBUFRJ 19176 (# 64, 2003), 1 specimen; MZSP 99980 (# 54, 2002), 5 valves; USNM 1156944 (# 54, 2002), 5 valves; MNHN 24597 (# 54, 2002), 2 valves 1 specimen.</p></tp:treatment-sec><tp:treatment-sec sec-type="Etymology"><title>Etymology.</title><p>Nhanduti is a Tupi–Guarani term (the language spoken by the largest groups of native people living in Brazil prior to the European colonization) for a spider web–like structure, similar to those present on the prodissoconch of this species. The species epithet is proposed as a noun in apposition.</p></tp:treatment-sec><tp:treatment-sec sec-type="Material examined"><title>Material examined. </title><p>IBUFRJ 15140 (# 69, 2002), 17 valves and 2 specimens; IBUFRJ 15283 (# 69, 2002), 6 valves; IBUFRJ 19115 (# 33, 2002), 1 valve; IBUFRJ 19116 (# 64, 2002), 16 valves and 1 specimen; IBUFRJ 19117, (# 49, 2003), 7 valves; IBUFRJ 19118, (# 54, 2003), 1 valve; IBUFRJ 19119, (# 59, 2003), 10 valves and 2 specimens; IBUFRJ 19121, (# 34, 2002), 1 valve; IBUFRJ 19122, (# 37, 2002), 1 valve; IBUFRJ 19123, (# 38, 2002), 1 valve; IBUFRJ 19124, (# 64, 2003), 12 valves and 1 specimen; IBUFRJ 19125, (# 75, 2003), 2 valves; IBUFRJ 19126, (# A7, 2008), 4 specimens; IBUFRJ 19127, (# A7, 2008), 1 valve; IBUFRJ 19128, (# A7, 2008), 1 valve and 3 specimens; IBUFRJ 19129, (# D7, 2008), 1 specimen; IBUFRJ 19130 (# H7, 2008), 2 specimens; IBUFRJ 19131 (# D6, 2008), 3 specimens; IBUFRJ 19132 (# H7, 2008), 1 specimen; IBUFRJ 19133 (# H7, 2008), 4 valves; IBUFRJ 19134 (# D6, 2008), 1 specimen; IBUFRJ 19135 (# I7, 2008), 1 specimen; IBUFRJ 19136 (# A7, 2009), 2 specimens; IBUFRJ 19137 (# A7, 2009), 6 specimens; IBUFRJ 19138 (# D6, 2009), 4 specimens; IBUFRJ 19139 (# H7, 2009), 10 specimens; IBUFRJ 19140 (# CANAC7, 2009), 5 specimens and 2 valves; IBUFRJ 19141(# CANAC7, 2008), <!--PageBreak-->1 specimen; IBUFRJ 19142 (# I7, 2008), 2 specimens; IBUFRJ 19143 (# CANAC7, 2008), 6 specimens; IBUFRJ 19144 (# D7, 2008), 1 specimen.</p><fig id="F6" position="float" orientation="portrait"><caption><p><bold>Figures 23–28.</bold> <italic><tp:taxon-name>Microgloma pusilla</tp:taxon-name></italic> (Jeffreys, 1879) USNM 199712 <bold>23</bold> <italic><tp:taxon-name>Microgloma nhanduti</tp:taxon-name></italic> sp. n. External view, leftt valve <bold>24</bold> IBUFRJ 15283, right valve <bold>25</bold> IBUFRJ 14991. Internal view holotype MNRJ 19.113, detail of the reslifer and umbo <bold>26</bold> right valve <bold>27</bold> left valve <bold>28</bold> Scale bars: 23 = 500 µm; 26 = 100 µm; 24–25, 27–28 = 200 µm.</p></caption><graphic xmlns:xlink="http://www.w3.org/1999/xlink" xlink:href="ZooKeys-152-001-g006.jpg" position="float" orientation="portrait" xlink:type="simple"/></fig><fig id="F7" position="float" orientation="portrait"><label>Figures 29–31.</label><caption><p><italic><tp:taxon-name>Microgloma nhanduti</tp:taxon-name></italic> sp. n. Dorsal view IBUFRJ 19131 <bold>29</bold> prodissoconch surface <bold>30</bold> ventral margin IBUFRJ 19176 <bold>31</bold> Scale bars: 29, 30 = 200 µm, 31 = 80 µm.</p></caption><graphic xmlns:xlink="http://www.w3.org/1999/xlink" xlink:href="ZooKeys-152-001-g007.jpg" position="float" orientation="portrait" xlink:type="simple"/></fig></tp:treatment-sec><tp:treatment-sec sec-type="Diagnosis"><title>Diagnosis.</title><p>Shell minute, ovate. Entire margin slightly thickened. Hinge plate moderately thick. Prodissoconch with web–like striae.</p></tp:treatment-sec><tp:treatment-sec sec-type="Description"><title>Description. </title><p>Shell minute, ovate, H/L ratio about 0.78 (n 29, min 0.74, max 0.81), Width of both valves/H ratio about 0.7 (n 11, min 0.67, max 0.77), inequilateral, translucent, glossy; umbones moderately prominent, large, posterior to midline, orthogyrous. Antero–dorsal margin convex and oblique; anterior margin rounded and projected. Antero–ventral margin convex, postero–ventral margin shorter and rising up to short and rounded posterior end; postero–dorsal margin convex, but forming a small shoulder. Entire shell margin slightly thickened. Surface with subtle commarginal growth lines. Hinge plate with 5–7 anterior and 4–5 posterior teeth, interrupted by<!--PageBreak--> a shallow rectangular hinge plate. Width of both anterior and posterior row of teeth occupies about 70% of width of hinge plate, which is thick for its size (whp/H approximately 0.14). Posterior part of the hinge plate shorter than anterior one. Prodissoconch surface nacreous, with several radial striae, resembling a spider’s web. Prodissoconch length approximately 246 µm.Maximum adult shell length 1.16 mm.</p><table-wrap id="T4" position="float" orientation="portrait"><label>Table 4.</label><caption><p>Measurements of the type material. * Width = width of a single valve.</p></caption><table><tbody><tr><th rowspan="1" colspan="4"><bold><italic><tp:taxon-name>Microgloma nhanduti</tp:taxon-name></italic> sp. n.</bold></th></tr><tr><th rowspan="1" colspan="1"/><th rowspan="1" colspan="1">Length</th><th rowspan="1" colspan="1">Height</th><th rowspan="1" colspan="1">Width*</th></tr><tr><td rowspan="1" colspan="1">MNRJ 19.113</td><td rowspan="1" colspan="1">1.12</td><td rowspan="1" colspan="1">0.90</td><td rowspan="1" colspan="1">0.29</td></tr><tr><td rowspan="1" colspan="1">IBUFRJ 14.991</td><td rowspan="1" colspan="1">1.11</td><td rowspan="1" colspan="1">0.84</td><td rowspan="1" colspan="1">0.24</td></tr><tr><td rowspan="1" colspan="1">IBUFRJ 14.991</td><td rowspan="1" colspan="1">1.04</td><td rowspan="1" colspan="1">0.82</td><td rowspan="1" colspan="1">0.29</td></tr><tr><td rowspan="1" colspan="1">IBUFRJ 14.991</td><td rowspan="1" colspan="1">1.09</td><td rowspan="1" colspan="1">0.89</td><td rowspan="1" colspan="1">0.29</td></tr><tr><td rowspan="1" colspan="1">IBUFRJ 19.176</td><td rowspan="1" colspan="1">1.13</td><td rowspan="1" colspan="1">0.89</td><td rowspan="1" colspan="1">0.29</td></tr><tr><td rowspan="1" colspan="1">MZSP 99.980</td><td rowspan="1" colspan="1">1.09</td><td rowspan="1" colspan="1">0.82</td><td rowspan="1" colspan="1">0.29</td></tr><tr><td rowspan="1" colspan="1">MZSP 99.980</td><td rowspan="1" colspan="1">1.09</td><td rowspan="1" colspan="1">0.82</td><td rowspan="1" colspan="1">0.27</td></tr><tr><td rowspan="1" colspan="1">MZSP 99.980</td><td rowspan="1" colspan="1">0.98</td><td rowspan="1" colspan="1">0.76</td><td rowspan="1" colspan="1">0.24</td></tr><tr><td rowspan="1" colspan="1">MZSP 99.980</td><td rowspan="1" colspan="1">1.09</td><td rowspan="1" colspan="1">0.82</td><td rowspan="1" colspan="1">0.27</td></tr><tr><td rowspan="1" colspan="1">MZSP 99.980</td><td rowspan="1" colspan="1">1.11</td><td rowspan="1" colspan="1">0.82</td><td rowspan="1" colspan="1">0.27</td></tr><tr><td rowspan="1" colspan="1">MZSP 99.980</td><td rowspan="1" colspan="1">1.11</td><td rowspan="1" colspan="1">0.84</td><td rowspan="1" colspan="1">0.22</td></tr><tr><td rowspan="1" colspan="1">USNM 1156944</td><td rowspan="1" colspan="1">1.11</td><td rowspan="1" colspan="1">0.87</td><td rowspan="1" colspan="1">0.27</td></tr><tr><td rowspan="1" colspan="1">USNM 1156944</td><td rowspan="1" colspan="1">1.11</td><td rowspan="1" colspan="1">0.87</td><td rowspan="1" colspan="1">0.29</td></tr><tr><td rowspan="1" colspan="1">USNM 1156944</td><td rowspan="1" colspan="1">0.96</td><td rowspan="1" colspan="1">0.78</td><td rowspan="1" colspan="1">0.27</td></tr><tr><td rowspan="1" colspan="1">USNM 1156944</td><td rowspan="1" colspan="1">1.07</td><td rowspan="1" colspan="1">0.80</td><td rowspan="1" colspan="1">0.24</td></tr><tr><td rowspan="1" colspan="1">USNM 1156944</td><td rowspan="1" colspan="1">1.11</td><td rowspan="1" colspan="1">0.89</td><td rowspan="1" colspan="1">0.27</td></tr><tr><td rowspan="1" colspan="1">MNHN 24596</td><td rowspan="1" colspan="1">1.07</td><td rowspan="1" colspan="1">0.87</td><td rowspan="1" colspan="1">0.22</td></tr><tr><td rowspan="1" colspan="1">MNHN 24596</td><td rowspan="1" colspan="1">1.07</td><td rowspan="1" colspan="1">0.87</td><td rowspan="1" colspan="1">0.22</td></tr><tr><td rowspan="1" colspan="1">MNHN 24596</td><td rowspan="1" colspan="1">1.09</td><td rowspan="1" colspan="1">0.80</td><td rowspan="1" colspan="1">0.22</td></tr></tbody></table></table-wrap></tp:treatment-sec><tp:treatment-sec sec-type="Remarks"><title>Remarks.</title><p><italic><tp:taxon-name>Microgloma nhanduti</tp:taxon-name></italic> sp. n. is similar to <italic><tp:taxon-name>Microgloma pusilla</tp:taxon-name></italic> and <italic><tp:taxon-name>Microgloma tumidula</tp:taxon-name></italic> in the oval outline. but has more prominent umbones (<xref ref-type="fig" rid="F6">Figs 26–28</xref>). Compared to <italic><tp:taxon-name>Microgloma macaron</tp:taxon-name></italic> sp. n. and <italic><tp:taxon-name>Microgloma yongei</tp:taxon-name></italic>, <italic><tp:taxon-name>Microgloma nhanduti</tp:taxon-name></italic> sp. n. has a more elongated outline, a longer anterior area, and a more evident prodissoconch sculpture, with a web–like pattern (<xref ref-type="fig" rid="F7">Figs 29–30</xref>). In <italic><tp:taxon-name>Microgloma nhanduti</tp:taxon-name></italic> sp. n. the umbo is not as prominent and the shell margin not as thick as in <italic><tp:taxon-name>Microgloma macaron</tp:taxon-name></italic> sp. n.Untill now this species is reccorded solely in Campos Basin.</p></tp:treatment-sec></tp:taxon-treatment>
